# Supplementary material for: Continuum of Core 1 biomarkers in preclinical Alzheimer’s disease
Source: Alzheimers Res Ther. 2026 Apr 10;18:133. doi: 10.1186/s13195-026-02044-1 (PMC13220391; doi:10.1186/s13195-026-02044-1)
Supplement: Supplementary file 2 — Supplementary Material 2: Supplemental Table 2. [file 13195_2026_2044_MOESM2_ESM.xls]

## Sheet: SupplementalTable2_reform
Sensitivity Analysis - Setting the MTL tau-PET threshold to 1.0 SD above the mean of the first component
Model 1a ~ PTau217*Time + covariates*Time
Outcome	Time*PTau217	Time*E4carrier	Time*Sex	Time*Age	PTau217	E4carrier	Sex	Age	Time	(Intercept)
Entorhinal tau	0.038(0.01);p<0.001	0.007(0.002);p=0.002	-0.002(0.002);p=0.41	-3.83e-04(2.39e-04);p=0.112	0.102(0.035);p=0.004	0.007(0.008);p=0.4	-0.015(0.008);p=0.061	-9.41e-04(8.58e-04);p=0.274	0.029(0.017);p=0.08	1.03(0.061);p<0.001
Parahippocampal tau	0.036(0.008);p<0.001	0.004(0.002);p=0.027	-0.003(0.002);p=0.136	-3.28e-04(1.85e-04);p=0.078	0.027(0.024);p=0.253	-0.003(0.005);p=0.574	0.001(0.005);p=0.849	-1.17e-04(5.82e-04);p=0.841	0.024(0.013);p=0.064	0.94(0.041);p<0.001
Fusiform tau	0.04(0.009);p<0.001	0.004(0.002);p=0.028	-0.001(0.002);p=0.539	-1.21e-04(2.25e-04);p=0.593	3.52e-05(0.028);p=0.999	-0.003(0.006);p=0.611	-0.009(0.006);p=0.169	6.57e-04(6.84e-04);p=0.338	0.007(0.016);p=0.66	0.978(0.048);p<0.001
Inferior temporal tau	0.049(0.011);p<0.001	0.004(0.002);p=0.102	-0.001(0.002);p=0.672	-1.07e-04(2.73e-04);p=0.696	-0.009(0.047);p=0.848	0.004(0.01);p=0.731	-0.015(0.01);p=0.165	-5.47e-04(0.001);p=0.631	0.006(0.019);p=0.766	1.07(0.08);p<0.001
	Time*PTau217	Time*E4carrier	Time*cTIV	Time*Sex	Time*Age	PTau217	E4carrier	cTIV	Sex	Age	Time	(Intercept)
Entorhinal atrophy	-0.058(0.016);p<0.001	-0.001(0.003);p=0.749	-0.001(0.002);p=0.557	1.69e-04(0.005);p=0.97	-0.002(3.84e-04);p<0.001	-0.045(0.14);p=0.75	-0.081(0.031);p=0.01	-8.13e-04(0.02);p=0.968	0.028(0.04);p=0.481	-0.012(0.003);p<0.001	0.116(0.027);p<0.001	4.099(0.241);p<0.001
Parahippocampal atrophy	-0.055(0.01);p<0.001	0.003(0.002);p=0.213	-0.001(0.001);p=0.451	-0.001(0.003);p=0.626	-8.62e-04(2.31e-04);p<0.001	0.038(0.128);p=0.767	-0.044(0.029);p=0.127	-0.017(0.018);p=0.363	-0.072(0.037);p=0.051	-0.007(0.003);p=0.02	0.062(0.016);p<0.001	3.255(0.22);p<0.001
Fusiform atrophy	-0.039(0.008);p<0.001	0.002(0.002);p=0.26	-0.001(0.001);p=0.198	0.001(0.002);p=0.645	-6.08e-04(1.89e-04);p=0.002	0.028(0.055);p=0.612	-0.019(0.012);p=0.129	0.022(0.008);p=0.008	-0.026(0.016);p=0.11	-0.008(0.001);p<0.001	0.039(0.013);p=0.004	3.251(0.095);p<0.001
Inferior temporal atrophy	-0.052(0.009);p<0.001	0.003(0.002);p=0.149	-6.3e-04(0.001);p=0.635	-0.001(0.003);p=0.594	-1.78e-04(2.23e-04);p=0.424	0.14(0.064);p=0.03	0.005(0.014);p=0.715	0.005(0.009);p=0.582	-0.009(0.018);p=0.629	-0.008(0.002);p<0.001	0.014(0.015);p=0.366	3.205(0.111);p<0.001
	Time*PTau217	Time*E4carrier	Time*EDU	Time*Sex	Age*Time	PTau217	E4carrier	EDU	Sex	Time	Age	(Intercept)
PACC	-1.469(0.459);p=0.002	-0.094(0.1);p=0.347	0.009(0.018);p=0.616	0.149(0.103);p=0.148	-0.03(0.011);p=0.007	1.431(1.257);p=0.257	-0.062(0.281);p=0.825	0.21(0.049);p<0.001	-1.362(0.292);p<0.001	2.037(0.835);p=0.016	-0.213(0.031);p<0.001	13.874(2.341);p<0.001
Model 1b ~ Centiloid*Time + covariates*Time
Outcome	Time*Centiloid	Time*E4carrier	Time*Sex	Time*Age	Centiloid	E4carrier	Sex	Age	Time	(Intercept)
Entorhinal tau	8.69e-05(4.09e-05);p=0.035	0.006(0.002);p=0.007	-0.002(0.002);p=0.451	-3.5e-04(2.52e-04);p=0.167	4.7e-04(1.46e-04);p=0.002	0.001(0.008);p=0.874	-0.015(0.008);p=0.055	-9.56e-04(8.49e-04);p=0.262	0.031(0.017);p=0.076	1.03(0.06);p<0.001
Parahippocampal tau	1.36e-04(3.04e-05);p<0.001	0.002(0.002);p=0.145	-0.002(0.002);p=0.205	-4e-04(1.88e-04);p=0.035	-7.72e-05(9.98e-05);p=0.44	-0.001(0.006);p=0.821	0.001(0.005);p=0.832	1.8e-04(5.81e-04);p=0.757	0.029(0.013);p=0.023	0.929(0.041);p<0.001
Fusiform tau	1.58e-04(3.71e-05);p<0.001	0.003(0.002);p=0.141	-9.59e-04(0.002);p=0.636	-1.95e-04(2.28e-04);p=0.394	2.17e-05(1.17e-04);p=0.854	-0.003(0.006);p=0.599	-0.009(0.006);p=0.165	6.33e-04(6.81e-04);p=0.354	0.013(0.016);p=0.423	0.979(0.048);p<0.001
Inferior temporal tau	2.27e-04(4.38e-05);p<0.001	0.002(0.002);p=0.461	-5.69e-04(0.002);p=0.812	-2.55e-04(2.69e-04);p=0.344	-1.3e-05(1.95e-04);p=0.947	0.004(0.011);p=0.73	-0.015(0.01);p=0.16	-5.79e-04(0.001);p=0.61	0.015(0.018);p=0.427	1.071(0.08);p<0.001
	Time*cCentiloid	Time*E4carrier	Time*cTIV	Time*Sex	Time*Age	cCentiloid	E4carrier	cTIV	Sex	Age	Time	(Intercept)
Entorhinal atrophy	-1.25e-04(6.67e-05);p=0.063	-2.56e-04(0.004);p=0.944	-0.001(0.002);p=0.64	-2.64e-04(0.005);p=0.955	-0.002(4.03e-04);p<0.001	-8.92e-04(5.84e-04);p=0.129	-0.068(0.032);p=0.035	0.001(0.02);p=0.955	0.027(0.04);p=0.497	-0.011(0.003);p=0.001	0.115(0.028);p<0.001	4.072(0.239);p<0.001
Parahippocampal atrophy	-1.27e-04(4.14e-05);p=0.003	0.004(0.002);p=0.122	-6.81e-04(0.001);p=0.644	-0.002(0.003);p=0.509	-9.22e-04(2.5e-04);p<0.001	-2.63e-04(5.37e-04);p=0.626	-0.039(0.03);p=0.188	-0.016(0.019);p=0.386	-0.073(0.037);p=0.05	-0.007(0.003);p=0.031	0.061(0.017);p<0.001	3.238(0.22);p<0.001
Fusiform atrophy	-1.33e-04(3.25e-05);p<0.001	0.003(0.002);p=0.085	-0.001(0.001);p=0.357	3.47e-04(0.002);p=0.88	-5.77e-04(1.98e-04);p=0.004	3.02e-04(2.32e-04);p=0.195	-0.023(0.013);p=0.077	0.021(0.008);p=0.01	-0.025(0.016);p=0.121	-0.008(0.001);p<0.001	0.035(0.014);p=0.01	3.261(0.095);p<0.001
Inferior temporal atrophy	-1.91e-04(3.84e-05);p<0.001	0.005(0.002);p=0.03	-1.1e-04(0.001);p=0.936	-0.002(0.003);p=0.391	-1.27e-04(2.31e-04);p=0.584	7.82e-04(2.68e-04);p=0.004	-0.004(0.015);p=0.781	0.004(0.009);p=0.681	-0.008(0.018);p=0.672	-0.008(0.002);p<0.001	0.01(0.016);p=0.535	3.212(0.11);p<0.001
	Time*cCentiloid	Time*E4carrier	Time*EDU	Time*Sex	Age*Time	cCentiloid	E4carrier	EDU	Sex	Time	Age	(Intercept)
PACC	-0.006(0.002);p=0.002	-0.037(0.103);p=0.717	0.012(0.018);p=0.503	0.14(0.103);p=0.177	-0.028(0.011);p=0.012	-0.005(0.005);p=0.359	0.037(0.29);p=0.898	0.21(0.049);p<0.001	-1.344(0.291);p<0.001	1.88(0.843);p=0.027	-0.199(0.03);p<0.001	13.442(2.334);p<0.001
Model 1c ~PTau217*Time + Centiloid*Time + covariates*Time
Outcome	Time*PTau217	Time*Centiloid	Time*E4carrier	Time*Sex	Time*Age	PTau217	Centiloid	E4carrier	Sex	Age	Time	(Intercept)
Entorhinal tau	0.037(0.012);p=0.002	1.02e-05(4.68e-05);p=0.828	0.007(0.002);p=0.003	-0.002(0.002);p=0.421	-3.99e-04(2.46e-04);p=0.107	0.066(0.039);p=0.088	3.61e-04(1.61e-04);p=0.026	0.002(0.008);p=0.829	-0.015(0.008);p=0.051	-0.001(8.58e-04);p=0.158	0.03(0.017);p=0.076	1.04(0.06);p<0.001
Parahippocampal tau	0.025(0.009);p=0.005	8.3e-05(3.53e-05);p=0.02	0.003(0.002);p=0.096	-0.002(0.002);p=0.176	-4.21e-04(1.85e-04);p=0.024	0.043(0.026);p=0.104	-1.48e-04(1.1e-04);p=0.18	-0.001(0.006);p=0.851	0.001(0.005);p=0.852	3.93e-06(5.87e-04);p=0.995	0.028(0.013);p=0.027	0.936(0.041);p<0.001
Fusiform tau	0.027(0.011);p=0.014	1.03e-04(4.28e-05);p=0.017	0.003(0.002);p=0.102	-0.001(0.002);p=0.616	-2.33e-04(2.25e-04);p=0.303	-0.003(0.031);p=0.936	2.99e-05(1.3e-04);p=0.818	-0.004(0.007);p=0.578	-0.009(0.006);p=0.16	6.36e-04(6.92e-04);p=0.36	0.012(0.015);p=0.433	0.979(0.048);p<0.001
Inferior temporal tau	0.026(0.013);p=0.042	1.73e-04(5.09e-05);p<0.001	0.002(0.002);p=0.384	-6.26e-04(0.002);p=0.792	-2.92e-04(2.68e-04);p=0.277	-0.009(0.052);p=0.865	6.41e-06(2.16e-04);p=0.976	0.003(0.011);p=0.752	-0.015(0.011);p=0.159	-5.52e-04(0.001);p=0.632	0.014(0.018);p=0.438	1.07(0.081);p<0.001
	Time*PTau217	Time*cCentiloid	Time*E4carrier	Time*cTIV	Time*Sex	Time*Age	PTau217	cCentiloid	E4carrier	cTIV	Sex	Age	Time	(Intercept)
Entorhinal atrophy	-0.057(0.019);p=0.003	-6.64e-06(7.53e-05);p=0.93	-0.001(0.004);p=0.766	-0.001(0.002);p=0.569	1.16e-04(0.005);p=0.98	-0.002(3.92e-04);p<0.001	0.053(0.153);p=0.729	-0.001(6.43e-04);p=0.122	-0.068(0.032);p=0.038	0.001(0.02);p=0.953	0.027(0.04);p=0.5	-0.011(0.003);p=0.001	0.115(0.027);p<0.001	4.075(0.241);p<0.001
Parahippocampal atrophy	-0.052(0.011);p<0.001	-1.9e-05(4.52e-05);p=0.676	0.003(0.002);p=0.194	-9.68e-04(0.001);p=0.484	-0.001(0.003);p=0.601	-8.44e-04(2.35e-04);p<0.001	0.078(0.141);p=0.58	-4.11e-04(5.9e-04);p=0.487	-0.038(0.03);p=0.201	-0.016(0.019);p=0.388	-0.073(0.037);p=0.049	-0.007(0.003);p=0.028	0.061(0.016);p<0.001	3.245(0.221);p<0.001
Fusiform atrophy	-0.03(0.009);p=0.001	-7.03e-05(3.68e-05);p=0.058	0.003(0.002);p=0.131	-0.001(0.001);p=0.272	6.45e-04(0.002);p=0.771	-5.42e-04(1.91e-04);p=0.005	-0.003(0.061);p=0.966	2.97e-04(2.55e-04);p=0.246	-0.023(0.013);p=0.079	0.021(0.008);p=0.01	-0.025(0.016);p=0.119	-0.008(0.001);p<0.001	0.036(0.013);p=0.006	3.258(0.096);p<0.001
Inferior temporal atrophy	-0.037(0.011);p<0.001	-1.16e-04(4.28e-05);p=0.008	0.004(0.002);p=0.044	-2.7e-04(0.001);p=0.837	-0.002(0.003);p=0.447	-7.01e-05(2.23e-04);p=0.754	0.075(0.07);p=0.284	6.43e-04(2.93e-04);p=0.03	-0.003(0.015);p=0.829	0.004(0.009);p=0.681	-0.008(0.018);p=0.669	-0.008(0.002);p<0.001	0.01(0.015);p=0.516	3.22(0.11);p<0.001
	Time*PTau217	Time*cCentiloid	Time*E4carrier	Time*EDU	Time*Sex	Age*Time	PTau217	cCentiloid	E4carrier	EDU	Sex	Time	Age	(Intercept)
PACC	-1.013(0.522);p=0.054	-0.004(0.002);p=0.065	-0.049(0.102);p=0.63	0.011(0.018);p=0.54	0.145(0.102);p=0.156	-0.026(0.011);p=0.018	2.258(1.381);p=0.104	-0.009(0.006);p=0.122	0.067(0.29);p=0.819	0.213(0.049);p<0.001	-1.35(0.29);p<0.001	1.876(0.835);p=0.026	-0.206(0.031);p<0.001	13.622(2.333);p<0.001
Sensitivity Analysis - Excluding participants with Centiloid <20 from Biological Stage A
Model 1a ~ PTau217*Time + covariates*Time
Outcome	Time*PTau217	Time*E4carrier	Time*Sex	Time*Age	PTau217	E4carrier	Sex	Age	Time	(Intercept)
Entorhinal tau	0.036(0.01);p<0.001	0.006(0.002);p=0.005	-0.002(0.002);p=0.386	-3.99e-04(2.31e-04);p=0.086	0.124(0.035);p<0.001	0.015(0.008);p=0.062	-0.009(0.008);p=0.292	-9.27e-04(8.68e-04);p=0.286	0.032(0.016);p=0.047	1.019(0.061);p<0.001
Parahippocampal tau	0.035(0.008);p<0.001	0.003(0.002);p=0.085	-0.003(0.002);p=0.059	-2.49e-04(1.89e-04);p=0.188	0.035(0.023);p=0.131	0.003(0.005);p=0.601	0.002(0.005);p=0.67	-2.59e-04(5.79e-04);p=0.655	0.02(0.013);p=0.121	0.95(0.041);p<0.001
Fusiform tau	0.037(0.01);p<0.001	0.004(0.002);p=0.077	-0.001(0.002);p=0.578	-1.73e-04(2.45e-04);p=0.48	-0.003(0.026);p=0.913	-0.002(0.006);p=0.791	-0.004(0.006);p=0.554	7.91e-04(6.46e-04);p=0.222	0.012(0.017);p=0.467	0.966(0.045);p<0.001
Inferior temporal tau	0.049(0.012);p<0.001	0.004(0.003);p=0.104	-0.001(0.003);p=0.689	-3.29e-04(2.91e-04);p=0.26	-0.03(0.041);p=0.471	0.007(0.01);p=0.494	-0.014(0.01);p=0.14	1.54e-04(0.001);p=0.881	0.023(0.02);p=0.265	1.024(0.073);p<0.001
	Time*PTau217	Time*E4carrier	Time*cTIV	Time*Sex	Time*Age	PTau217	E4carrier	cTIV	Sex	Age	Time	(Intercept)
Entorhinal atrophy	-0.064(0.015);p<0.001	-0.001(0.003);p=0.73	-4.88e-04(0.002);p=0.821	-0.003(0.004);p=0.514	-0.001(3.63e-04);p<0.001	-0.004(0.128);p=0.973	-0.075(0.03);p=0.014	-5.07e-05(0.019);p=0.998	0.038(0.038);p=0.323	-0.011(0.003);p<0.001	0.096(0.025);p<0.001	3.984(0.229);p<0.001
Parahippocampal atrophy	-0.056(0.009);p<0.001	0.002(0.002);p=0.332	-0.001(0.001);p=0.289	-0.001(0.003);p=0.569	-6.95e-04(2.16e-04);p=0.002	-0.024(0.116);p=0.834	-0.033(0.027);p=0.23	-0.018(0.017);p=0.292	-0.079(0.035);p=0.024	-0.007(0.003);p=0.014	0.051(0.015);p<0.001	3.27(0.207);p<0.001
Fusiform atrophy	-0.04(0.008);p<0.001	0.001(0.002);p=0.499	-0.002(0.001);p=0.111	0.001(0.002);p=0.524	-4.42e-04(1.8e-04);p=0.015	0.024(0.051);p=0.642	-0.019(0.012);p=0.117	0.023(0.008);p=0.002	-0.018(0.015);p=0.24	-0.008(0.001);p<0.001	0.026(0.013);p=0.04	3.227(0.091);p<0.001
Inferior temporal atrophy	-0.052(0.009);p<0.001	0.002(0.002);p=0.204	-9.86e-04(0.001);p=0.422	-4.14e-04(0.002);p=0.866	-1.51e-04(2.06e-04);p=0.464	0.125(0.058);p=0.031	0.002(0.013);p=0.855	0.007(0.009);p=0.415	-0.006(0.017);p=0.72	-0.007(0.001);p<0.001	0.011(0.014);p=0.463	3.165(0.103);p<0.001
	Time*PTau217	Time*E4carrier	Time*EDU	Time*Sex	Age*Time	PTau217	E4carrier	EDU	Sex	Time	Age	(Intercept)
PACC	-1.626(0.437);p<0.001	-0.092(0.096);p=0.339	0.014(0.017);p=0.428	0.147(0.098);p=0.135	-0.022(0.01);p=0.037	1.118(1.191);p=0.349	-0.219(0.277);p=0.43	0.226(0.048);p<0.001	-1.461(0.285);p<0.001	1.433(0.795);p=0.073	-0.204(0.03);p<0.001	13.197(2.299);p<0.001
Model 1b ~ Centiloid*Time + covariates*Time
Outcome	Time*Centiloid	Time*E4carrier	Time*Sex	Time*Age	Centiloid	E4carrier	Sex	Age	Time	(Intercept)
Entorhinal tau	8.64e-05(4.03e-05);p=0.034	0.005(0.002);p=0.014	-0.002(0.002);p=0.42	-3.31e-04(2.39e-04);p=0.168	4.29e-04(1.53e-04);p=0.005	0.011(0.008);p=0.214	-0.008(0.008);p=0.319	-6.48e-04(8.69e-04);p=0.456	0.031(0.016);p=0.063	1.005(0.061);p<0.001
Parahippocampal tau	1.25e-04(3.22e-05);p<0.001	0.002(0.002);p=0.282	-0.003(0.002);p=0.089	-2.59e-04(1.91e-04);p=0.177	-8.23e-05(1.01e-04);p=0.417	0.005(0.006);p=0.394	0.003(0.005);p=0.615	6.89e-05(5.75e-04);p=0.905	0.022(0.013);p=0.097	0.938(0.041);p<0.001
Fusiform tau	1.53e-04(4.15e-05);p<0.001	0.003(0.002);p=0.269	-9.82e-04(0.002);p=0.659	-1.97e-04(2.45e-04);p=0.422	-6.49e-05(1.13e-04);p=0.565	-5.93e-04(0.006);p=0.924	-0.003(0.006);p=0.567	8.55e-04(6.4e-04);p=0.183	0.014(0.017);p=0.404	0.964(0.045);p<0.001
Inferior temporal tau	2.38e-04(4.84e-05);p<0.001	0.002(0.003);p=0.473	-6.9e-04(0.003);p=0.79	-4.14e-04(2.85e-04);p=0.149	-4.04e-05(1.81e-04);p=0.823	0.007(0.01);p=0.501	-0.014(0.01);p=0.137	2.1e-05(0.001);p=0.984	0.027(0.02);p=0.18	1.029(0.073);p<0.001
	Time*cCentiloid	Time*E4carrier	Time*cTIV	Time*Sex	Time*Age	cCentiloid	E4carrier	cTIV	Sex	Age	Time	(Intercept)
Entorhinal atrophy	-1.43e-04(6.53e-05);p=0.03	-2.84e-04(0.004);p=0.937	-4.2e-04(0.002);p=0.852	-0.003(0.004);p=0.495	-0.001(3.77e-04);p<0.001	-6.91e-04(5.6e-04);p=0.218	-0.064(0.031);p=0.041	6.76e-04(0.019);p=0.972	0.038(0.038);p=0.317	-0.01(0.003);p=0.002	0.098(0.026);p<0.001	3.969(0.227);p<0.001
Parahippocampal atrophy	-1.43e-04(3.99e-05);p<0.001	0.003(0.002);p=0.186	-0.001(0.001);p=0.375	-0.002(0.003);p=0.501	-7.88e-04(2.3e-04);p<0.001	-2.18e-04(5.09e-04);p=0.668	-0.029(0.028);p=0.299	-0.018(0.017);p=0.292	-0.078(0.035);p=0.025	-0.007(0.003);p=0.014	0.053(0.016);p=0.001	3.272(0.206);p<0.001
Fusiform atrophy	-1.29e-04(3.22e-05);p<0.001	0.002(0.002);p=0.22	-0.002(0.001);p=0.161	0.001(0.002);p=0.65	-4.68e-04(1.87e-04);p=0.013	3.06e-04(2.24e-04);p=0.173	-0.023(0.012);p=0.066	0.023(0.008);p=0.003	-0.018(0.015);p=0.245	-0.008(0.001);p<0.001	0.026(0.013);p=0.047	3.232(0.091);p<0.001
Inferior temporal atrophy	-1.86e-04(3.69e-05);p<0.001	0.004(0.002);p=0.051	-7.7e-04(0.001);p=0.544	-9.52e-04(0.003);p=0.708	-1.7e-04(2.12e-04);p=0.423	6.04e-04(2.53e-04);p=0.018	-0.004(0.014);p=0.749	0.007(0.009);p=0.431	-0.006(0.017);p=0.734	-0.007(0.001);p<0.001	0.011(0.015);p=0.47	3.158(0.102);p<0.001
	Time*cCentiloid	Time*E4carrier	Time*EDU	Time*Sex	Age*Time	cCentiloid	E4carrier	EDU	Sex	Time	Age	(Intercept)
PACC	-0.007(0.002);p<0.001	-0.031(0.099);p=0.752	0.014(0.017);p=0.407	0.138(0.098);p=0.161	-0.022(0.01);p=0.035	-0.007(0.005);p=0.175	-0.085(0.285);p=0.767	0.226(0.048);p<0.001	-1.439(0.282);p<0.001	1.433(0.799);p=0.075	-0.19(0.029);p<0.001	12.861(2.271);p<0.001
Model 1c ~PTau217*Time + Centiloid*Time + covariates*Time
Outcome	Time*PTau217	Time*Centiloid	Time*E4carrier	Time*Sex	Time*Age	PTau217	Centiloid	E4carrier	Sex	Age	Time	(Intercept)
Entorhinal tau	0.035(0.011);p=0.002	1.28e-05(4.64e-05);p=0.783	0.006(0.002);p=0.008	-0.002(0.002);p=0.392	-4.11e-04(2.35e-04);p=0.082	0.099(0.038);p=0.01	2.44e-04(1.68e-04);p=0.148	0.012(0.008);p=0.164	-0.009(0.008);p=0.278	-0.001(8.7e-04);p=0.226	0.032(0.016);p=0.045	1.021(0.061);p<0.001
Parahippocampal tau	0.026(0.009);p=0.005	6.95e-05(3.72e-05);p=0.063	0.002(0.002);p=0.22	-0.003(0.002);p=0.073	-3.04e-04(1.89e-04);p=0.109	0.054(0.026);p=0.036	-1.82e-04(1.12e-04);p=0.105	0.005(0.006);p=0.338	0.002(0.005);p=0.662	-1.59e-04(5.79e-04);p=0.784	0.022(0.013);p=0.086	0.948(0.041);p<0.001
Fusiform tau	0.025(0.012);p=0.036	1.02e-04(4.79e-05);p=0.035	0.003(0.002);p=0.226	-0.001(0.002);p=0.641	-2.53e-04(2.44e-04);p=0.303	0.005(0.029);p=0.859	-7.2e-05(1.26e-04);p=0.568	-6.05e-04(0.006);p=0.923	-0.004(0.006);p=0.551	8.28e-04(6.51e-04);p=0.205	0.015(0.017);p=0.367	0.965(0.046);p<0.001
Inferior temporal tau	0.026(0.014);p=0.062	1.84e-04(5.61e-05);p=0.001	0.002(0.003);p=0.416	-7.26e-04(0.003);p=0.778	-4.73e-04(2.86e-04);p=0.1	-0.031(0.046);p=0.507	2.15e-05(2.01e-04);p=0.915	0.006(0.01);p=0.535	-0.014(0.01);p=0.137	1.37e-04(0.001);p=0.896	0.028(0.02);p=0.159	1.024(0.073);p<0.001
	Time*PTau217	Time*cCentiloid	Time*E4carrier	Time*cTIV	Time*Sex	Time*Age	PTau217	cCentiloid	E4carrier	cTIV	Sex	Age	Time	(Intercept)
Entorhinal atrophy	-0.062(0.018);p<0.001	-1.52e-05(7.33e-05);p=0.836	-0.001(0.003);p=0.767	-4.57e-04(0.002);p=0.833	-0.003(0.004);p=0.505	-0.001(3.66e-04);p<0.001	0.08(0.142);p=0.575	-8.58e-04(6.22e-04);p=0.169	-0.063(0.031);p=0.045	6.04e-04(0.019);p=0.975	0.038(0.038);p=0.32	-0.01(0.003);p=0.001	0.096(0.026);p<0.001	3.978(0.229);p<0.001
Parahippocampal atrophy	-0.052(0.011);p<0.001	-3.57e-05(4.37e-05);p=0.415	0.002(0.002);p=0.265	-0.001(0.001);p=0.31	-0.002(0.003);p=0.538	-6.73e-04(2.18e-04);p=0.002	-0.003(0.129);p=0.982	-2.25e-04(5.65e-04);p=0.69	-0.029(0.028);p=0.299	-0.018(0.017);p=0.297	-0.079(0.035);p=0.025	-0.007(0.003);p=0.016	0.05(0.015);p=0.001	3.268(0.208);p<0.001
Fusiform atrophy	-0.031(0.009);p<0.001	-6.26e-05(3.63e-05);p=0.086	0.002(0.002);p=0.301	-0.002(0.001);p=0.131	0.001(0.002);p=0.589	-4.04e-04(1.81e-04);p=0.027	-0.009(0.057);p=0.88	3.14e-04(2.48e-04);p=0.208	-0.023(0.012);p=0.066	0.023(0.008);p=0.003	-0.018(0.015);p=0.242	-0.008(0.001);p<0.001	0.025(0.013);p=0.047	3.229(0.091);p<0.001
Inferior temporal atrophy	-0.039(0.01);p<0.001	-1.07e-04(4.1e-05);p=0.01	0.004(0.002);p=0.068	-8.24e-04(0.001);p=0.498	-7.48e-04(0.002);p=0.758	-8.48e-05(2.05e-04);p=0.68	0.08(0.064);p=0.214	4.46e-04(2.8e-04);p=0.112	-0.003(0.014);p=0.805	0.007(0.009);p=0.438	-0.006(0.017);p=0.726	-0.007(0.001);p<0.001	0.009(0.014);p=0.525	3.168(0.103);p<0.001
	Time*PTau217	Time*cCentiloid	Time*E4carrier	Time*EDU	Time*Sex	Age*Time	PTau217	cCentiloid	E4carrier	EDU	Sex	Time	Age	(Intercept)
PACC	-1.149(0.497);p=0.022	-0.004(0.002);p=0.039	-0.042(0.098);p=0.666	0.014(0.017);p=0.41	0.143(0.097);p=0.142	-0.019(0.01);p=0.064	2.163(1.314);p=0.101	-0.011(0.006);p=0.05	-0.058(0.285);p=0.84	0.226(0.048);p<0.001	-1.446(0.282);p<0.001	1.368(0.789);p=0.085	-0.198(0.03);p<0.001	13.121(2.278);p<0.001
Sensitivity Analysis - Including participants w/ p-tau217 raw value below assay quantification limit
Model 1a ~ PTau217*Time + covariates*Time
Outcome	Time*PTau217	Time*E4carrier	Time*Sex	Time*Age	PTau217	E4carrier	Sex	Age	Time	(Intercept)
Entorhinal tau	0.037(0.009);p<0.001	0.006(0.002);p=0.002	-0.002(0.002);p=0.281	-3.58e-04(2.08e-04);p=0.087	0.132(0.033);p<0.001	0.016(0.007);p=0.039	-0.007(0.008);p=0.322	-7.39e-04(8.17e-04);p=0.367	0.029(0.014);p=0.043	1(0.057);p<0.001
Parahippocampal tau	0.033(0.007);p<0.001	0.003(0.002);p=0.052	-0.003(0.002);p=0.028	-2.04e-04(1.7e-04);p=0.231	0.048(0.022);p=0.027	0.007(0.005);p=0.164	0.003(0.005);p=0.603	-2.54e-04(5.45e-04);p=0.641	0.018(0.012);p=0.128	0.942(0.038);p<0.001
Fusiform tau	0.038(0.009);p<0.001	0.004(0.002);p=0.054	-0.002(0.002);p=0.399	-1.54e-04(2.17e-04);p=0.48	0.011(0.024);p=0.644	1.89e-04(0.006);p=0.973	-7.9e-05(0.006);p=0.989	6.32e-04(6.06e-04);p=0.298	0.011(0.015);p=0.448	0.966(0.042);p<0.001
Inferior temporal tau	0.05(0.011);p<0.001	0.004(0.002);p=0.063	-0.002(0.002);p=0.445	-2.62e-04(2.6e-04);p=0.315	-0.02(0.038);p=0.598	0.007(0.009);p=0.461	-0.005(0.009);p=0.542	-1.02e-04(9.67e-04);p=0.916	0.018(0.018);p=0.316	1.027(0.068);p<0.001
	Time*PTau217	Time*E4carrier	Time*cTIV	Time*Sex	Time*Age	PTau217	E4carrier	cTIV	Sex	Age	Time	(Intercept)
Entorhinal atrophy	-0.061(0.014);p<0.001	-0.001(0.003);p=0.639	-0.001(0.002);p=0.575	-7.26e-04(0.004);p=0.855	-0.001(3.4e-04);p<0.001	0.009(0.12);p=0.938	-0.073(0.028);p=0.009	-0.005(0.018);p=0.766	0.068(0.036);p=0.058	-0.011(0.003);p<0.001	0.094(0.024);p<0.001	3.924(0.214);p<0.001
Parahippocampal atrophy	-0.049(0.009);p<0.001	0.001(0.002);p=0.581	-0.001(0.001);p=0.398	-6.27e-04(0.002);p=0.797	-7.51e-04(2.09e-04);p<0.001	0.028(0.109);p=0.798	-0.039(0.025);p=0.118	-0.018(0.016);p=0.268	-0.077(0.032);p=0.018	-0.009(0.003);p=0.001	0.052(0.015);p<0.001	3.379(0.194);p<0.001
Fusiform atrophy	-0.037(0.007);p<0.001	2.64e-04(0.002);p=0.864	-0.002(9.91e-04);p=0.107	0.001(0.002);p=0.459	-5.16e-04(1.71e-04);p=0.003	0.025(0.049);p=0.615	-0.016(0.011);p=0.162	0.024(0.007);p=0.001	-0.022(0.015);p=0.129	-0.007(0.001);p<0.001	0.031(0.012);p=0.009	3.222(0.087);p<0.001
Inferior temporal atrophy	-0.05(0.008);p<0.001	0.001(0.002);p=0.42	-0.001(0.001);p=0.363	-6.54e-04(0.002);p=0.771	-1.91e-04(1.92e-04);p=0.322	0.144(0.055);p=0.01	0.006(0.013);p=0.628	0.011(0.008);p=0.168	-0.017(0.016);p=0.313	-0.007(0.001);p<0.001	0.014(0.013);p=0.292	3.174(0.099);p<0.001
	Time*PTau217	Time*E4carrier	Time*EDU	Time*Sex	Age*Time	PTau217	E4carrier	EDU	Sex	Time	Age	(Intercept)
PACC	-1.52(0.391);p<0.001	-0.096(0.085);p=0.259	0.01(0.016);p=0.522	0.151(0.087);p=0.084	-0.023(0.009);p=0.014	0.746(1.09);p=0.494	-0.294(0.25);p=0.242	0.219(0.044);p<0.001	-1.47(0.258);p<0.001	1.546(0.698);p=0.028	-0.212(0.027);p<0.001	14.148(2.066);p<0.001
Model 1b ~ Centiloid*Time + covariates*Time
Outcome	Time*Centiloid	Time*E4carrier	Time*Sex	Time*Age	Centiloid	E4carrier	Sex	Age	Time	(Intercept)
Entorhinal tau	8.58e-05(3.47e-05);p=0.014	0.006(0.002);p=0.005	-0.002(0.002);p=0.313	-3.04e-04(2.17e-04);p=0.163	4.7e-04(1.38e-04);p<0.001	0.01(0.008);p=0.189	-0.007(0.008);p=0.352	-5.33e-04(8.21e-04);p=0.517	0.029(0.015);p=0.053	0.991(0.058);p<0.001
Parahippocampal tau	1.03e-04(2.79e-05);p<0.001	0.002(0.002);p=0.16	-0.003(0.002);p=0.043	-2.1e-04(1.74e-04);p=0.229	2.34e-05(9.21e-05);p=0.8	0.008(0.005);p=0.141	0.003(0.005);p=0.543	3.4e-05(5.48e-04);p=0.951	0.02(0.012);p=0.095	0.93(0.039);p<0.001
Fusiform tau	1.46e-04(3.53e-05);p<0.001	0.002(0.002);p=0.219	-0.001(0.002);p=0.468	-1.91e-04(2.19e-04);p=0.384	1.13e-05(1.02e-04);p=0.912	2.6e-04(0.006);p=0.964	4.66e-05(0.006);p=0.993	6.96e-04(6.04e-04);p=0.251	0.015(0.015);p=0.329	0.963(0.042);p<0.001
Inferior temporal tau	2.31e-04(4.12e-05);p<0.001	0.002(0.002);p=0.394	-0.001(0.002);p=0.526	-3.7e-04(2.56e-04);p=0.15	-3.89e-05(1.62e-04);p=0.811	0.007(0.009);p=0.469	-0.006(0.009);p=0.537	-1.68e-04(9.62e-04);p=0.862	0.025(0.018);p=0.16	1.029(0.068);p<0.001
	Time*cCentiloid	Time*E4carrier	Time*cTIV	Time*Sex	Time*Age	cCentiloid	E4carrier	cTIV	Sex	Age	Time	(Intercept)
Entorhinal atrophy	-1.45e-04(5.84e-05);p=0.014	-7.66e-04(0.003);p=0.816	-0.001(0.002);p=0.566	-7.46e-04(0.004);p=0.856	-0.001(3.54e-04);p<0.001	-2.63e-04(5.07e-04);p=0.605	-0.068(0.029);p=0.02	-0.005(0.018);p=0.79	0.068(0.036);p=0.058	-0.01(0.003);p<0.001	0.095(0.025);p<0.001	3.912(0.213);p<0.001
Parahippocampal atrophy	-1.18e-04(3.64e-05);p=0.001	0.002(0.002);p=0.432	-0.001(0.001);p=0.425	-7.6e-04(0.003);p=0.767	-8.31e-04(2.21e-04);p<0.001	7.21e-05(4.61e-04);p=0.876	-0.04(0.026);p=0.132	-0.018(0.016);p=0.267	-0.077(0.032);p=0.018	-0.009(0.003);p=0.001	0.053(0.015);p<0.001	3.378(0.194);p<0.001
Fusiform atrophy	-1.29e-04(2.89e-05);p<0.001	0.001(0.002);p=0.422	-0.002(0.001);p=0.138	0.001(0.002);p=0.561	-5.07e-04(1.76e-04);p=0.004	2.61e-04(2.07e-04);p=0.208	-0.02(0.012);p=0.099	0.023(0.007);p=0.001	-0.022(0.015);p=0.135	-0.008(0.001);p<0.001	0.029(0.012);p=0.017	3.23(0.087);p<0.001
Inferior temporal atrophy	-1.81e-04(3.28e-05);p<0.001	0.003(0.002);p=0.12	-8.84e-04(0.001);p=0.443	-0.001(0.002);p=0.633	-1.77e-04(1.98e-04);p=0.372	6.57e-04(2.34e-04);p=0.005	-0.002(0.013);p=0.907	0.011(0.008);p=0.175	-0.016(0.016);p=0.321	-0.007(0.001);p<0.001	0.012(0.014);p=0.39	3.173(0.098);p<0.001
	Time*cCentiloid	Time*E4carrier	Time*EDU	Time*Sex	Age*Time	cCentiloid	E4carrier	EDU	Sex	Time	Age	(Intercept)
PACC	-0.006(0.002);p<0.001	-0.047(0.089);p=0.599	0.011(0.016);p=0.468	0.143(0.088);p=0.104	-0.023(0.009);p=0.015	-0.006(0.005);p=0.168	-0.157(0.259);p=0.546	0.219(0.044);p<0.001	-1.45(0.256);p<0.001	1.481(0.706);p=0.037	-0.201(0.027);p<0.001	13.757(2.046);p<0.001
Model 1c ~PTau217*Time + Centiloid*Time + covariates*Time
Outcome	Time*PTau217	Time*Centiloid	Time*E4carrier	Time*Sex	Time*Age	PTau217	Centiloid	E4carrier	Sex	Age	Time	(Intercept)
Entorhinal tau	0.036(0.01);p<0.001	8.43e-06(4.09e-05);p=0.837	0.006(0.002);p=0.003	-0.002(0.002);p=0.285	-3.67e-04(2.12e-04);p=0.085	0.101(0.037);p=0.007	2.68e-04(1.56e-04);p=0.088	0.012(0.008);p=0.141	-0.008(0.008);p=0.302	-9.06e-04(8.2e-04);p=0.27	0.03(0.014);p=0.042	1.006(0.057);p<0.001
Parahippocampal tau	0.026(0.008);p=0.002	4.51e-05(3.31e-05);p=0.174	0.002(0.002);p=0.126	-0.003(0.002);p=0.032	-2.44e-04(1.71e-04);p=0.156	0.06(0.025);p=0.017	-9.65e-05(1.05e-04);p=0.357	0.008(0.005);p=0.11	0.003(0.005);p=0.596	-1.92e-04(5.49e-04);p=0.728	0.02(0.012);p=0.092	0.939(0.038);p<0.001
Fusiform tau	0.025(0.011);p=0.019	9.21e-05(4.19e-05);p=0.029	0.003(0.002);p=0.187	-0.002(0.002);p=0.44	-2.35e-04(2.18e-04);p=0.281	0.013(0.028);p=0.63	-1.41e-05(1.17e-04);p=0.904	3.76e-04(0.006);p=0.949	-1.4e-04(0.006);p=0.98	6.41e-04(6.12e-04);p=0.296	0.015(0.015);p=0.307	0.966(0.043);p<0.001
Inferior temporal tau	0.026(0.012);p=0.04	1.75e-04(4.92e-05);p<0.001	0.002(0.002);p=0.351	-0.002(0.002);p=0.508	-4.17e-04(2.56e-04);p=0.105	-0.02(0.044);p=0.657	3.67e-06(1.86e-04);p=0.984	0.006(0.009);p=0.49	-0.006(0.009);p=0.533	-1.06e-04(9.77e-04);p=0.914	0.025(0.017);p=0.148	1.027(0.068);p<0.001
	Time*PTau217	Time*cCentiloid	Time*E4carrier	Time*cTIV	Time*Sex	Time*Age	PTau217	cCentiloid	E4carrier	cTIV	Sex	Age	Time	(Intercept)
Entorhinal atrophy	-0.058(0.017);p<0.001	-2.2e-05(6.77e-05);p=0.746	-0.001(0.003);p=0.708	-0.001(0.002);p=0.589	-8.07e-04(0.004);p=0.84	-0.001(3.46e-04);p<0.001	0.052(0.137);p=0.705	-3.79e-04(5.79e-04);p=0.513	-0.067(0.029);p=0.022	-0.005(0.018);p=0.786	0.068(0.036);p=0.059	-0.01(0.003);p<0.001	0.093(0.024);p<0.001	3.916(0.214);p<0.001
Parahippocampal atrophy	-0.046(0.011);p<0.001	-1.88e-05(4.16e-05);p=0.651	0.001(0.002);p=0.519	-0.001(0.001);p=0.414	-7e-04(0.002);p=0.775	-7.36e-04(2.12e-04);p<0.001	0.026(0.125);p=0.832	1.03e-05(5.26e-04);p=0.984	-0.04(0.026);p=0.135	-0.018(0.016);p=0.269	-0.077(0.032);p=0.018	-0.009(0.003);p=0.001	0.051(0.015);p<0.001	3.379(0.195);p<0.001
Fusiform atrophy	-0.027(0.009);p=0.002	-7.02e-05(3.37e-05);p=0.038	0.001(0.002);p=0.497	-0.001(9.86e-04);p=0.13	0.001(0.002);p=0.54	-4.58e-04(1.72e-04);p=0.008	-0.007(0.056);p=0.899	2.7e-04(2.36e-04);p=0.254	-0.02(0.012);p=0.098	0.024(0.007);p=0.001	-0.022(0.015);p=0.133	-0.008(0.001);p<0.001	0.029(0.012);p=0.016	3.227(0.087);p<0.001
Inferior temporal atrophy	-0.036(0.01);p<0.001	-1.03e-04(3.76e-05);p=0.006	0.003(0.002);p=0.14	-8.52e-04(0.001);p=0.442	-0.001(0.002);p=0.647	-1.06e-04(1.92e-04);p=0.583	0.089(0.063);p=0.16	4.72e-04(2.66e-04);p=0.077	-5.8e-04(0.013);p=0.965	0.011(0.008);p=0.188	-0.016(0.016);p=0.321	-0.007(0.001);p<0.001	0.011(0.013);p=0.423	3.183(0.098);p<0.001
	Time*PTau217	Time*cCentiloid	Time*E4carrier	Time*EDU	Time*Sex	Age*Time	PTau217	cCentiloid	E4carrier	EDU	Sex	Time	Age	(Intercept)
PACC	-1.103(0.46);p=0.017	-0.003(0.002);p=0.074	-0.054(0.088);p=0.535	0.011(0.016);p=0.491	0.149(0.087);p=0.088	-0.021(0.009);p=0.028	1.855(1.238);p=0.135	-0.01(0.005);p=0.051	-0.137(0.26);p=0.598	0.22(0.044);p<0.001	-1.457(0.256);p<0.001	1.441(0.697);p=0.04	-0.206(0.027);p<0.001	13.924(2.054);p<0.001
Sensitivity Analysis - including a term for placebo vs drug arm
Model 1a ~ PTau217*Time + covariates*Time
Outcome	Time*PTau217	Time*TXSolanezumab	Time*E4carrier	Time*Sex	Time*Age	PTau217	TXSolanezumab	E4carrier	Sex	Age	Time	(Intercept)
Entorhinal tau	0.038(0.009);p<0.001	-0.002(0.002);p=0.245	0.006(0.002);p=0.003	-0.002(0.002);p=0.42	-3.69e-04(2.24e-04);p=0.101	0.117(0.034);p<0.001	0.005(0.008);p=0.516	0.014(0.008);p=0.085	-0.011(0.008);p=0.184	-7.81e-04(8.55e-04);p=0.362	0.03(0.015);p=0.052	1.012(0.06);p<0.001
Parahippocampal tau	0.035(0.008);p<0.001	-0.002(0.002);p=0.341	0.003(0.002);p=0.065	-0.003(0.002);p=0.071	-2.31e-04(1.83e-04);p=0.208	0.04(0.023);p=0.087	-0.003(0.005);p=0.631	0.003(0.005);p=0.526	0.002(0.005);p=0.693	-2.64e-04(5.7e-04);p=0.643	0.019(0.013);p=0.13	0.95(0.04);p<0.001
Fusiform tau	0.039(0.01);p<0.001	-0.003(0.002);p=0.12	0.004(0.002);p=0.07	-9.29e-04(0.002);p=0.668	-1.27e-04(2.36e-04);p=0.593	0.004(0.026);p=0.886	-0.002(0.006);p=0.719	-0.001(0.006);p=0.857	-0.003(0.006);p=0.591	7.36e-04(6.39e-04);p=0.25	0.01(0.016);p=0.551	0.968(0.045);p<0.001
Inferior temporal tau	0.05(0.012);p<0.001	-0.003(0.003);p=0.288	0.004(0.003);p=0.097	-0.001(0.003);p=0.684	-2.46e-04(2.83e-04);p=0.386	-0.021(0.041);p=0.607	-0.009(0.009);p=0.354	0.006(0.01);p=0.551	-0.009(0.01);p=0.343	-1.32e-04(0.001);p=0.898	0.017(0.02);p=0.377	1.04(0.072);p<0.001
	Time*PTau217	Time*TXSolanezumab	Time*E4carrier	Time*cTIV	Time*Sex	Time*Age	PTau217	TXSolanezumab	E4carrier	cTIV	Sex	Age	Time	(Intercept)
Entorhinal atrophy	-0.064(0.016);p<0.001	0.001(0.003);p=0.699	-0.002(0.003);p=0.59	-0.001(0.002);p=0.604	-0.001(0.004);p=0.781	-0.001(3.59e-04);p<0.001	-0.005(0.127);p=0.971	-1.67e-04(0.029);p=0.995	-0.077(0.029);p=0.009	-0.002(0.019);p=0.918	0.046(0.038);p=0.225	-0.011(0.003);p<0.001	0.096(0.025);p<0.001	3.976(0.224);p<0.001
Parahippocampal atrophy	-0.054(0.009);p<0.001	-6.88e-04(0.002);p=0.727	0.002(0.002);p=0.303	-9.86e-04(0.001);p=0.445	-0.002(0.003);p=0.546	-7.11e-04(2.14e-04);p=0.001	-0.022(0.114);p=0.851	-0.039(0.026);p=0.142	-0.039(0.026);p=0.139	-0.019(0.017);p=0.266	-0.069(0.034);p=0.043	-0.007(0.003);p=0.016	0.052(0.015);p<0.001	3.259(0.202);p<0.001
Fusiform atrophy	-0.039(0.008);p<0.001	-6.69e-04(0.002);p=0.681	0.001(0.002);p=0.461	-0.002(0.001);p=0.16	0.001(0.002);p=0.539	-4.73e-04(1.77e-04);p=0.008	0.016(0.051);p=0.753	6.28e-04(0.012);p=0.958	-0.023(0.012);p=0.055	0.022(0.008);p=0.003	-0.019(0.015);p=0.212	-0.008(0.001);p<0.001	0.029(0.012);p=0.022	3.236(0.09);p<0.001
Inferior temporal atrophy	-0.052(0.009);p<0.001	-4.02e-04(0.002);p=0.83	0.002(0.002);p=0.209	-9.89e-04(0.001);p=0.417	-4.62e-04(0.002);p=0.848	-1.54e-04(2.02e-04);p=0.445	0.13(0.057);p=0.024	-0.013(0.013);p=0.315	0.001(0.013);p=0.911	0.009(0.008);p=0.277	-0.009(0.017);p=0.586	-0.007(0.001);p<0.001	0.011(0.014);p=0.433	3.18(0.101);p<0.001
	Time*PTau217	Time*TXSolanezumab	Time*E4carrier	Time*EDU	Time*Sex	Age*Time	PTau217	TXSolanezumab	E4carrier	EDU	Sex	Time	Age	(Intercept)
PACC	-1.696(0.429);p<0.001	0.153(0.092);p=0.098	-0.086(0.093);p=0.357	0.013(0.017);p=0.426	0.129(0.095);p=0.174	-0.023(0.01);p=0.022	1.118(1.176);p=0.343	-0.3(0.268);p=0.265	-0.237(0.271);p=0.381	0.228(0.047);p<0.001	-1.438(0.278);p<0.001	1.506(0.76);p=0.049	-0.203(0.029);p<0.001	13.28(2.225);p<0.001
Model 1b ~ Centiloid*Time + covariates*Time
Outcome	Time*Centiloid	Time*TXSolanezumab	Time*E4carrier	Time*Sex	Time*Age	Centiloid	TXSolanezumab	E4carrier	Sex	Age	Time	(Intercept)
Entorhinal tau	8.73e-05(3.84e-05);p=0.024	-0.002(0.002);p=0.379	0.006(0.002);p=0.01	-0.002(0.002);p=0.467	-3.2e-04(2.34e-04);p=0.173	3.93e-04(1.48e-04);p=0.008	0.006(0.008);p=0.446	0.01(0.008);p=0.252	-0.01(0.008);p=0.21	-5.68e-04(8.59e-04);p=0.509	0.03(0.016);p=0.059	1.002(0.061);p<0.001
Parahippocampal tau	1.2e-04(3.08e-05);p<0.001	-0.001(0.002);p=0.468	0.002(0.002);p=0.223	-0.003(0.002);p=0.116	-2.63e-04(1.87e-04);p=0.162	-4.15e-05(9.8e-05);p=0.672	-0.002(0.005);p=0.734	0.005(0.006);p=0.379	0.002(0.005);p=0.656	5.59e-05(5.71e-04);p=0.922	0.023(0.013);p=0.08	0.937(0.04);p<0.001
Fusiform tau	1.53e-04(3.94e-05);p<0.001	-0.003(0.002);p=0.171	0.003(0.002);p=0.257	-5.91e-04(0.002);p=0.784	-1.79e-04(2.39e-04);p=0.453	-2.13e-05(1.09e-04);p=0.846	-0.002(0.006);p=0.744	-6.27e-04(0.006);p=0.919	-0.003(0.006);p=0.596	7.98e-04(6.36e-04);p=0.211	0.014(0.016);p=0.402	0.965(0.045);p<0.001
Inferior temporal tau	2.39e-04(4.61e-05);p<0.001	-0.002(0.002);p=0.355	0.002(0.003);p=0.478	-5.23e-04(0.003);p=0.836	-3.81e-04(2.79e-04);p=0.174	-2.47e-05(1.76e-04);p=0.888	-0.009(0.009);p=0.352	0.006(0.01);p=0.567	-0.009(0.01);p=0.335	-2.19e-04(0.001);p=0.83	0.025(0.019);p=0.194	1.042(0.072);p<0.001
	Time*cCentiloid	Time*TXSolanezumab	Time*E4carrier	Time*cTIV	Time*Sex	Time*Age	cCentiloid	TXSolanezumab	E4carrier	cTIV	Sex	Age	Time	(Intercept)
Entorhinal atrophy	-1.4e-04(6.34e-05);p=0.028	5.25e-04(0.003);p=0.878	-9.67e-04(0.004);p=0.785	-0.001(0.002);p=0.628	-0.001(0.004);p=0.749	-0.001(3.75e-04);p<0.001	-6.32e-04(5.38e-04);p=0.242	9.58e-04(0.029);p=0.974	-0.067(0.03);p=0.03	-0.001(0.019);p=0.945	0.046(0.038);p=0.226	-0.01(0.003);p=0.001	0.097(0.026);p<0.001	3.954(0.223);p<0.001
Parahippocampal atrophy	-1.24e-04(3.87e-05);p=0.002	-0.001(0.002);p=0.506	0.003(0.002);p=0.192	-8.48e-04(0.001);p=0.537	-0.002(0.003);p=0.487	-7.9e-04(2.29e-04);p<0.001	-1.92e-04(4.88e-04);p=0.694	-0.039(0.026);p=0.143	-0.036(0.028);p=0.189	-0.019(0.017);p=0.264	-0.069(0.034);p=0.044	-0.007(0.003);p=0.016	0.052(0.016);p=0.001	3.259(0.202);p<0.001
Fusiform atrophy	-1.26e-04(3.1e-05);p<0.001	-0.001(0.002);p=0.498	0.002(0.002);p=0.195	-0.001(0.001);p=0.216	9e-04(0.002);p=0.68	-4.71e-04(1.84e-04);p=0.011	2.17e-04(2.18e-04);p=0.32	4.6e-04(0.012);p=0.969	-0.026(0.012);p=0.037	0.022(0.008);p=0.004	-0.019(0.015);p=0.223	-0.008(0.001);p<0.001	0.027(0.013);p=0.038	3.244(0.09);p<0.001
Inferior temporal atrophy	-1.77e-04(3.56e-05);p<0.001	-9.99e-04(0.002);p=0.604	0.004(0.002);p=0.056	-8.11e-04(0.001);p=0.52	-0.001(0.002);p=0.68	-1.45e-04(2.1e-04);p=0.491	5.71e-04(2.44e-04);p=0.02	-0.013(0.013);p=0.341	-0.005(0.014);p=0.71	0.009(0.008);p=0.282	-0.009(0.017);p=0.609	-0.007(0.001);p<0.001	0.009(0.015);p=0.541	3.178(0.101);p<0.001
	Time*cCentiloid	Time*TXSolanezumab	Time*E4carrier	Time*EDU	Time*Sex	Age*Time	cCentiloid	TXSolanezumab	E4carrier	EDU	Sex	Time	Age	(Intercept)
PACC	-0.007(0.002);p<0.001	0.135(0.092);p=0.145	-0.024(0.096);p=0.802	0.016(0.017);p=0.351	0.116(0.095);p=0.223	-0.022(0.01);p=0.028	-0.007(0.005);p=0.135	-0.27(0.266);p=0.31	-0.086(0.279);p=0.758	0.229(0.046);p<0.001	-1.426(0.275);p<0.001	1.396(0.768);p=0.071	-0.188(0.029);p<0.001	12.82(2.203);p<0.001
Model 1c ~PTau217*Time + Centiloid*Time + covariates*Time
Outcome	Time*PTau217	Time*Centiloid	Time*TXSolanezumab	Time*E4carrier	Time*Sex	Time*Age	PTau217	Centiloid	TXSolanezumab	E4carrier	Sex	Age	Time	(Intercept)
Entorhinal tau	0.036(0.011);p=0.002	1.47e-05(4.4e-05);p=0.738	-0.002(0.002);p=0.249	0.006(0.002);p=0.006	-0.002(0.002);p=0.431	-3.85e-04(2.28e-04);p=0.094	0.094(0.038);p=0.015	2.22e-04(1.63e-04);p=0.174	0.005(0.008);p=0.521	0.011(0.008);p=0.205	-0.011(0.008);p=0.18	-9.32e-04(8.6e-04);p=0.28	0.031(0.016);p=0.049	1.017(0.06);p<0.001
Parahippocampal tau	0.027(0.009);p=0.003	6.52e-05(3.55e-05);p=0.068	-0.002(0.002);p=0.335	0.002(0.002);p=0.174	-0.003(0.002);p=0.093	-2.97e-04(1.84e-04);p=0.108	0.055(0.026);p=0.033	-1.41e-04(1.09e-04);p=0.196	-0.002(0.005);p=0.643	0.005(0.006);p=0.33	0.002(0.005);p=0.703	-1.63e-04(5.74e-04);p=0.777	0.022(0.013);p=0.08	0.946(0.04);p<0.001
Fusiform tau	0.026(0.011);p=0.026	1.01e-04(4.54e-05);p=0.027	-0.003(0.002);p=0.12	0.003(0.002);p=0.218	-6.53e-04(0.002);p=0.76	-2.26e-04(2.38e-04);p=0.342	0.008(0.029);p=0.786	-3.35e-05(1.22e-04);p=0.784	-0.002(0.006);p=0.728	-6.22e-04(0.006);p=0.92	-0.003(0.006);p=0.58	7.6e-04(6.45e-04);p=0.24	0.014(0.016);p=0.384	0.967(0.045);p<0.001
Inferior temporal tau	0.026(0.013);p=0.056	1.87e-04(5.34e-05);p<0.001	-0.003(0.002);p=0.284	0.002(0.003);p=0.426	-5.79e-04(0.003);p=0.818	-4.29e-04(2.79e-04);p=0.125	-0.022(0.046);p=0.634	1.94e-05(1.96e-04);p=0.921	-0.009(0.01);p=0.362	0.005(0.01);p=0.594	-0.009(0.01);p=0.335	-1.46e-04(0.001);p=0.888	0.026(0.019);p=0.183	1.04(0.073);p<0.001
	Time*PTau217	Time*cCentiloid	Time*TXSolanezumab	Time*E4carrier	Time*cTIV	Time*Sex	Time*Age	PTau217	cCentiloid	TXSolanezumab	E4carrier	cTIV	Sex	Age	Time	(Intercept)
Entorhinal atrophy	-0.062(0.018);p<0.001	-1.52e-05(7.12e-05);p=0.832	0.001(0.003);p=0.705	-0.002(0.003);p=0.631	-0.001(0.002);p=0.613	-0.001(0.004);p=0.77	-0.001(3.65e-04);p<0.001	0.075(0.141);p=0.594	-7.85e-04(5.99e-04);p=0.191	2.46e-04(0.029);p=0.993	-0.066(0.031);p=0.032	-0.001(0.019);p=0.94	0.045(0.038);p=0.228	-0.01(0.003);p=0.001	0.096(0.025);p<0.001	3.96(0.224);p<0.001	Parahippocampal atrophy	-0.051(0.011);p<0.001	-2.17e-05(4.25e-05);p=0.61	-7.13e-04(0.002);p=0.719	0.002(0.002);p=0.267	-9.56e-04(0.001);p=0.461	-0.002(0.003);p=0.527	-6.93e-04(2.17e-04);p=0.002	-0.002(0.127);p=0.99	-2e-04(5.43e-04);p=0.712	-0.039(0.026);p=0.144	-0.036(0.028);p=0.19	-0.019(0.017);p=0.271	-0.069(0.034);p=0.043	-0.007(0.003);p=0.019	0.051(0.015);p<0.001	3.255(0.203);p<0.001	Fusiform atrophy	-0.031(0.009);p<0.001	-6.39e-05(3.5e-05);p=0.069	-7.31e-04(0.002);p=0.653	0.002(0.002);p=0.262	-0.001(0.001);p=0.182	0.001(0.002);p=0.614	-4.21e-04(1.79e-04);p=0.02	-0.008(0.057);p=0.885	2.25e-04(2.42e-04);p=0.354	4.95e-04(0.012);p=0.967	-0.026(0.012);p=0.037	0.022(0.008);p=0.004	-0.019(0.015);p=0.219	-0.008(0.001);p<0.001	0.027(0.012);p=0.032
PACC	-1.21(0.488);p=0.014	-0.004(0.002);p=0.032	0.15(0.091);p=0.1	-0.034(0.095);p=0.717	0.015(0.017);p=0.375	0.122(0.094);p=0.194	-0.02(0.01);p=0.049	2.251(1.297);p=0.084	-0.012(0.005);p=0.033	-0.294(0.266);p=0.27	-0.06(0.279);p=0.831	0.23(0.046);p<0.001	-1.435(0.275);p<0.001	1.367(0.757);p=0.072	-0.195(0.029);p<0.001	13.016(2.206);p<0.001
Sensitivity Analysis - excluding 23 participants with at least one high tau-PET ROI
Model 1a ~ PTau217*Time + covariates*Time
Outcome	Time*PTau217	Time*E4carrier	Time*Sex	Time*Age	PTau217	E4carrier	Sex	Age	Time	(Intercept)
Entorhinal tau	0.034(0.011);p=0.002	0.006(0.002);p=0.003	-8.28e-04(0.002);p=0.691	-3.91e-04(2.29e-04);p=0.09	0.091(0.038);p=0.018	0.011(0.008);p=0.185	-0.006(0.008);p=0.444	-2.52e-04(8.85e-04);p=0.776	0.03(0.016);p=0.057	0.978(0.062);p<0.001
Parahippocampal tau	0.031(0.009);p<0.001	0.003(0.002);p=0.128	-0.002(0.002);p=0.162	-2.35e-04(1.87e-04);p=0.212	0.038(0.026);p=0.147	0.001(0.006);p=0.846	0.001(0.006);p=0.838	-3.05e-04(6.03e-04);p=0.613	0.019(0.013);p=0.148	0.955(0.042);p<0.001
Fusiform tau	0.03(0.011);p=0.005	0.003(0.002);p=0.21	-4.63e-04(0.002);p=0.824	-7.82e-05(2.29e-04);p=0.733	0.016(0.029);p=0.581	-0.004(0.006);p=0.546	-0.005(0.006);p=0.417	4.64e-04(6.72e-04);p=0.491	0.006(0.016);p=0.697	0.988(0.047);p<0.001
Inferior temporal tau	0.039(0.012);p=0.002	0.003(0.002);p=0.302	-7.26e-04(0.002);p=0.767	-1.47e-04(2.7e-04);p=0.585	-0.042(0.047);p=0.365	0.004(0.01);p=0.692	-0.012(0.01);p=0.242	5.63e-06(0.001);p=0.996	0.011(0.019);p=0.547	1.035(0.076);p<0.001
	Time*PTau217	Time*E4carrier	Time*cTIV	Time*Sex	Time*Age	PTau217	E4carrier	cTIV	Sex	Age	Time	(Intercept)
Entorhinal atrophy	-0.04(0.018);p=0.023	-0.002(0.003);p=0.649	-0.002(0.002);p=0.38	-9.72e-04(0.004);p=0.823	-0.002(3.72e-04);p<0.001	-0.08(0.144);p=0.579	-0.073(0.031);p=0.017	-0.002(0.02);p=0.921	0.033(0.039);p=0.395	-0.01(0.003);p=0.003	0.11(0.026);p<0.001	3.94(0.233);p<0.001
Parahippocampal atrophy	-0.05(0.01);p<0.001	0.003(0.002);p=0.2	-0.001(0.001);p=0.308	-0.002(0.003);p=0.547	-7.4e-04(2.15e-04);p<0.001	-0.125(0.134);p=0.352	-0.042(0.029);p=0.143	-0.021(0.018);p=0.26	-0.066(0.036);p=0.067	-0.006(0.003);p=0.068	0.053(0.015);p<0.001	3.172(0.218);p<0.001
Fusiform atrophy	-0.031(0.008);p<0.001	0.002(0.002);p=0.302	-0.002(0.001);p=0.046	7.61e-04(0.002);p=0.712	-5.63e-04(1.77e-04);p=0.002	0.008(0.059);p=0.887	-0.021(0.013);p=0.096	0.023(0.008);p=0.004	-0.019(0.016);p=0.225	-0.008(0.001);p<0.001	0.034(0.012);p=0.006	3.271(0.095);p<0.001
Inferior temporal atrophy	-0.033(0.009);p<0.001	0.002(0.002);p=0.392	-0.002(0.001);p=0.163	-2.68e-04(0.002);p=0.905	-3.05e-04(1.92e-04);p=0.115	0.069(0.064);p=0.288	-0.001(0.014);p=0.914	0.01(0.009);p=0.271	-0.014(0.017);p=0.423	-0.007(0.001);p<0.001	0.018(0.013);p=0.178	3.231(0.105);p<0.001
	Time*PTau217	Time*E4carrier	Time*EDU	Time*Sex	Age*Time	PTau217	E4carrier	EDU	Sex	Time	Age	(Intercept)
PACC	-0.617(0.414);p=0.138	-0.078(0.082);p=0.345	0.011(0.015);p=0.477	0.14(0.083);p=0.095	-0.031(0.009);p<0.001	1.384(1.309);p=0.291	-0.226(0.28);p=0.42	0.218(0.048);p<0.001	-1.486(0.287);p<0.001	1.979(0.675);p=0.004	-0.216(0.03);p<0.001	14.187(2.312);p<0.001
Model 1b ~ Centiloid*Time + covariates*Time
Outcome	Time*Centiloid	Time*E4carrier	Time*Sex	Time*Age	Centiloid	E4carrier	Sex	Age	Time	(Intercept)
Entorhinal tau	5.95e-05(4.26e-05);p=0.164	0.006(0.002);p=0.006	-4.51e-04(0.002);p=0.832	-2.87e-04(2.37e-04);p=0.228	3.17e-04(1.64e-04);p=0.055	0.007(0.009);p=0.383	-0.005(0.008);p=0.514	-5.24e-05(8.79e-04);p=0.953	0.027(0.016);p=0.101	0.967(0.062);p<0.001
Parahippocampal tau	1.12e-04(3.38e-05);p=0.001	0.002(0.002);p=0.306	-0.002(0.002);p=0.299	-2.51e-04(1.89e-04);p=0.185	-1.31e-04(1.11e-04);p=0.238	0.004(0.006);p=0.536	0.002(0.006);p=0.762	1.88e-04(5.96e-04);p=0.754	0.02(0.013);p=0.119	0.934(0.042);p<0.001
Fusiform tau	9.8e-05(4.16e-05);p=0.02	0.002(0.002);p=0.377	2.67e-05(0.002);p=0.99	-6.5e-05(2.32e-04);p=0.78	-4.66e-05(1.24e-04);p=0.707	-0.003(0.006);p=0.663	-0.005(0.006);p=0.441	6.57e-04(6.65e-04);p=0.324	0.006(0.016);p=0.699	0.98(0.047);p<0.001
Inferior temporal tau	1.66e-04(4.83e-05);p<0.001	0.001(0.002);p=0.682	-8.69e-05(0.002);p=0.971	-1.93e-04(2.69e-04);p=0.475	-1.66e-04(2e-04);p=0.408	0.006(0.01);p=0.576	-0.012(0.01);p=0.231	-5.39e-05(0.001);p=0.96	0.014(0.018);p=0.456	1.038(0.076);p<0.001
	Time*cCentiloid	Time*E4carrier	Time*cTIV	Time*Sex	Time*Age	cCentiloid	E4carrier	cTIV	Sex	Age	Time	(Intercept)
Entorhinal atrophy	-2.44e-05(6.99e-05);p=0.728	-0.002(0.004);p=0.593	-0.003(0.002);p=0.269	-6.67e-04(0.004);p=0.881	-0.002(3.8e-04);p<0.001	-0.001(6.11e-04);p=0.078	-0.058(0.032);p=0.066	9.91e-04(0.02);p=0.96	0.03(0.038);p=0.442	-0.009(0.003);p=0.007	0.116(0.026);p<0.001	3.91(0.23);p<0.001
Parahippocampal atrophy	-8.46e-05(4.2e-05);p=0.046	0.003(0.002);p=0.198	-0.002(0.001);p=0.222	-0.002(0.003);p=0.536	-9.04e-04(2.28e-04);p<0.001	-4.16e-04(5.76e-04);p=0.47	-0.037(0.03);p=0.214	-0.022(0.019);p=0.245	-0.066(0.036);p=0.067	-0.006(0.003);p=0.05	0.058(0.016);p<0.001	3.19(0.217);p<0.001
Fusiform atrophy	-8.66e-05(3.34e-05);p=0.01	0.002(0.002);p=0.187	-0.002(0.001);p=0.047	4.06e-04(0.002);p=0.849	-6.04e-04(1.82e-04);p=0.001	3.52e-04(2.5e-04);p=0.162	-0.026(0.013);p=0.049	0.022(0.008);p=0.007	-0.018(0.016);p=0.262	-0.009(0.001);p<0.001	0.035(0.013);p=0.006	3.287(0.094);p<0.001
Inferior temporal atrophy	-1.13e-04(3.61e-05);p=0.002	0.002(0.002);p=0.203	-0.002(0.001);p=0.185	-8.17e-04(0.002);p=0.722	-3.2e-04(1.96e-04);p=0.105	4.28e-04(2.76e-04);p=0.122	-0.007(0.014);p=0.644	0.009(0.009);p=0.302	-0.013(0.017);p=0.464	-0.008(0.001);p<0.001	0.018(0.014);p=0.18	3.234(0.104);p<0.001
	Time*cCentiloid	Time*E4carrier	Time*EDU	Time*Sex	Age*Time	cCentiloid	E4carrier	EDU	Sex	Time	Age	(Intercept)
PACC	-0.001(0.002);p=0.492	-0.074(0.085);p=0.387	0.012(0.015);p=0.426	0.131(0.084);p=0.119	-0.033(0.009);p<0.001	-0.007(0.006);p=0.224	-0.103(0.291);p=0.724	0.218(0.048);p<0.001	-1.465(0.286);p<0.001	2.019(0.682);p=0.003	-0.196(0.03);p<0.001	13.431(2.299);p<0.001
Model 1c ~PTau217*Time + Centiloid*Time + covariates*Time
Outcome	Time*PTau217	Time*Centiloid	Time*E4carrier	Time*Sex	Time*Age	PTau217	Centiloid	E4carrier	Sex	Age	Time	(Intercept)
Entorhinal tau	0.033(0.012);p=0.006	2.13e-06(4.66e-05);p=0.964	0.006(0.002);p=0.005	-8.27e-04(0.002);p=0.693	-3.95e-04(2.36e-04);p=0.096	0.074(0.041);p=0.07	2.1e-04(1.74e-04);p=0.227	0.008(0.008);p=0.35	-0.006(0.008);p=0.444	-4.43e-04(8.98e-04);p=0.622	0.03(0.016);p=0.059	0.985(0.062);p<0.001
Parahippocampal tau	0.023(0.01);p=0.017	7.22e-05(3.73e-05);p=0.055	0.002(0.002);p=0.304	-0.002(0.002);p=0.214	-3.13e-04(1.89e-04);p=0.099	0.056(0.028);p=0.044	-2.12e-04(1.18e-04);p=0.073	0.004(0.006);p=0.492	0.001(0.006);p=0.852	-1.09e-04(6.08e-04);p=0.858	0.022(0.013);p=0.086	0.947(0.042);p<0.001
Fusiform tau	0.023(0.012);p=0.046	5.84e-05(4.58e-05);p=0.204	0.002(0.002);p=0.37	-2.74e-04(0.002);p=0.895	-1.4e-04(2.33e-04);p=0.549	0.023(0.031);p=0.463	-7.9e-05(1.32e-04);p=0.551	-0.003(0.006);p=0.679	-0.005(0.006);p=0.413	5.35e-04(6.84e-04);p=0.435	0.009(0.016);p=0.581	0.985(0.047);p<0.001
Inferior temporal tau	0.025(0.014);p=0.063	1.23e-04(5.34e-05);p=0.022	0.001(0.002);p=0.669	-3.46e-04(0.002);p=0.886	-2.77e-04(2.71e-04);p=0.309	-0.032(0.05);p=0.519	-1.17e-04(2.13e-04);p=0.584	0.006(0.01);p=0.597	-0.012(0.01);p=0.239	1.09e-04(0.001);p=0.921	0.017(0.018);p=0.366	1.031(0.077);p<0.001
	Time*PTau217	Time*cCentiloid	Time*E4carrier	Time*cTIV	Time*Sex	Time*Age	PTau217	cCentiloid	E4carrier	cTIV	Sex	Age	Time	(Intercept)
Entorhinal atrophy	-0.046(0.019);p=0.02	5.23e-05(7.6e-05);p=0.493	-0.002(0.004);p=0.546	-0.002(0.002);p=0.344	-6.48e-04(0.004);p=0.882	-0.002(3.78e-04);p<0.001	0.005(0.151);p=0.972	-0.001(6.49e-04);p=0.091	-0.058(0.032);p=0.067	0.001(0.02);p=0.957	0.029(0.038);p=0.445	-0.009(0.003);p=0.009	0.112(0.026);p<0.001	3.908(0.233);p<0.001
Parahippocampal atrophy	-0.05(0.011);p<0.001	1.01e-06(4.41e-05);p=0.982	0.003(0.002);p=0.215	-0.001(0.001);p=0.312	-0.002(0.003);p=0.551	-7.42e-04(2.19e-04);p<0.001	-0.103(0.142);p=0.468	-2.85e-04(6.09e-04);p=0.64	-0.038(0.03);p=0.203	-0.02(0.019);p=0.281	-0.067(0.036);p=0.064	-0.005(0.003);p=0.088	0.053(0.015);p<0.001	3.164(0.219);p<0.001
Fusiform atrophy	-0.026(0.009);p=0.006	-4.24e-05(3.63e-05);p=0.245	0.002(0.002);p=0.205	-0.002(0.001);p=0.063	4.75e-04(0.002);p=0.819	-5.25e-04(1.8e-04);p=0.004	-0.021(0.062);p=0.73	3.74e-04(2.66e-04);p=0.16	-0.026(0.013);p=0.047	0.022(0.008);p=0.006	-0.018(0.016);p=0.256	-0.008(0.001);p<0.001	0.033(0.012);p=0.008	3.281(0.095);p<0.001
Inferior temporal atrophy	-0.025(0.01);p=0.013	-7.01e-05(3.91e-05);p=0.075	0.002(0.002);p=0.214	-0.001(0.001);p=0.234	-7.31e-04(0.002);p=0.746	-2.4e-04(1.95e-04);p=0.22	0.039(0.068);p=0.568	3.67e-04(2.92e-04);p=0.21	-0.006(0.014);p=0.657	0.009(0.009);p=0.325	-0.013(0.017);p=0.468	-0.008(0.002);p<0.001	0.016(0.013);p=0.233	3.241(0.105);p<0.001
	Time*PTau217	Time*cCentiloid	Time*E4carrier	Time*EDU	Time*Sex	Age*Time	PTau217	cCentiloid	E4carrier	EDU	Sex	Time	Age	(Intercept)
PACC	-0.617(0.459);p=0.18	-7.99e-05(0.002);p=0.965	-0.076(0.085);p=0.371	0.011(0.015);p=0.479	0.141(0.084);p=0.095	-0.031(0.009);p<0.001	2.203(1.391);p=0.115	-0.01(0.006);p=0.088	-0.085(0.29);p=0.771	0.222(0.048);p<0.001	-1.491(0.286);p<0.001	1.975(0.681);p=0.004	-0.207(0.031);p<0.001	13.815(2.311);p<0.001
[truncated: 34 more columns]
